# Supplementary material for: AP003352.1/miR-141-3p axis enhances the proliferation of osteosarcoma by LPAR3
Source: PeerJ. 2023 Sep 15;11:e15937. doi: 10.7717/peerj.15937 (PMC10506581; doi:10.7717/peerj.15937)
Supplement: Supplemental Information 2 [file peerj-11-15937-s002.zip]

Archive with 59 entries (42 files):
- Original Figure4/
- Original Figure4/D/
- Original Figure4/D/aso_lncRNA -  statistic.pzfx
- Original Figure4/D/aso_lncRNA.pzfx
- Original Figure4/D/aso_lncRNA.xlsx
- Original Figure4/D/aso_lncRNA_statistic.xlsx
- Original Figure5/
- Original Figure5/B/
- Original Figure5/B/CCK8-aso-AP003352.1.pzfx
- Original Figure5/B/CCK8-aso-AP003352.1.xlsx
- Original Figure5/B/CCK8-miRNA.pzfx
- Original Figure5/B/CCK8-miRNA.xlsx
- Original Figure5/B/CCK8-mRNA.pzfx
- Original Figure5/B/CCK8-mRNA.xlsx
- Original Figure5/C/
- Original Figure5/C/lncRNA/
- Original Figure5/C/lncRNA/ASO-AP003352.1.tif
- Original Figure5/C/lncRNA/ASO-NC.tif
- Original Figure5/C/lncRNA/lncRNA.pzfx
- Original Figure5/C/lncRNA/lncRNA.xlsx
- Original Figure5/C/microRNA/
- Original Figure5/C/microRNA/miRNA(1).pzfx
- Original Figure5/C/microRNA/miRNA-inhibitor.tif
- Original Figure5/C/microRNA/miRNA-NC.tif
- Original Figure5/C/microRNA/miRNA.xlsx
- Original Figure5/C/mRNA/
- Original Figure5/C/mRNA/mRNA.pzfx
- Original Figure5/C/mRNA/mRNA.xlsx
- Original Figure5/C/mRNA/shLPAR3.tif
- Original Figure5/C/mRNA/shNC.tif
- Original Figure6/
- Original Figure6/A/
- Original Figure6/A/lncRNA -  statistic.pzfx
- Original Figure6/A/lncRNA-statistic.xlsx
- Original Figure6/A/lncRNA.pzfx
- Original Figure6/B/
- Original Figure6/B/miRNA-inhibitor-statistic.xlsx
- Original Figure6/B/miRNA_inhibitor-  statistic.pzfx
- Original Figure6/B/miRNA_inhibitor.pzfx
- Original Figure6/C/
- Original Figure6/C/miRNA_mimic- statistic.pzfx
- Original Figure6/C/miRNA_mimic-statistic.xlsx
- Original Figure6/C/miRNA_mimic.pzfx
- Original Figure7/
- Original Figure7/B/
- Original Figure7/B/miRNA_mimic.pzf
- Original Figure7/B/miRNA_mimic.xlsx
- Original Figure7/C/
- Original Figure7/C/CCK8-miRNA_aso-AP003352.1 .pzfx
- Original Figure7/C/CCK8-miRNA_aso-AP003352.1 statistic.pzfx
- Original Figure7/C/CCK8-miRNA_aso-AP003352.1.xlsx
- Original Figure7/D/
- Original Figure7/D/rescue/
- Original Figure7/D/rescue/ASO lnc+mimic miR.tif
- Original Figure7/D/rescue/ASO lnc+mimic NC.tif
- Original Figure7/D/rescue/ASO NC+mimic miR.tif
- Original Figure7/D/rescue/ASO NC+mimic NC.tif
- Original Figure7/D/rescue/U2OS.pzfx
- Original Figure7/D/rescue/U2OS.xlsx
