# Supplementary material for: AP003352.1/miR-141-3p axis enhances the proliferation of osteosarcoma by LPAR3
Source: PeerJ. 2023 Sep 15;11:e15937. doi: 10.7717/peerj.15937 (PMC10506581; doi:10.7717/peerj.15937)
Supplement: Supplemental Information 2 [file peerj-11-15937-s002.zip › Original Figure4/D/aso_lncRNA.xlsx]

## Sheet: Sheet1
	ASO NC			ASO lncRNA
AL358332.1	1	1.03003	0.970845	0.888843	0.926409	0.852799
AC124798.1	1	1.02731	0.973415	0.993092	1.05774	0.932398
LINC02280	1	1.02711	0.973609	1.10701	1.15669	1.05946
AP003352.1	1	1.02669	0.974	0.45376	0.470331	0.437772
AC073487.1	1	1.02229	0.9782	0.785612	0.721063	0.812656
AC084855.2	1	1.02314	0.977387	0.890899	0.938426	0.845779
