# Supplementary material for: AP003352.1/miR-141-3p axis enhances the proliferation of osteosarcoma by LPAR3
Source: PeerJ. 2023 Sep 15;11:e15937. doi: 10.7717/peerj.15937 (PMC10506581; doi:10.7717/peerj.15937)
Supplement: Supplemental Information 2 [file peerj-11-15937-s002.zip › Original Figure5/B/CCK8-aso-AP003352.1.xlsx]

## Sheet: Sheet1
time	ASO NC			ASO AP003352.1				Table Analyzed	Data 5
24	0.206	0.215	0.226	0.2	0.196	0.225
48	0.658	0.605	0.634	0.407	0.398	0.436		Column B	ASO AP003352.1
72	1.148	1.237	1.196	0.814	0.784	0.646		vs.	vs.
								Column A	ASO NC
								Unpaired t test
								P value	0.0015
								P value summary	**
								Significantly different (P < 0.05)?	Yes
								One- or two-tailed P value?	Two-tailed
								t, df	t=7.714, df=4
								How big is the difference?
								Mean of column A	1.194
								Mean of column B	0.748
								Difference between means (B - A) ± SEM	-0.4457 ± 0.05777
								95% confidence interval	-0.6061 to -0.2853
								R squared (eta squared)	0.937
								F test to compare variances
								F, DFn, Dfd	4.046, 2, 2
								P value	0.3964
								P value summary	ns
								Significantly different (P < 0.05)?	No
								Data analyzed
								Sample size, column A	3
								Sample size, column B	3
