# Supplementary material for: AP003352.1/miR-141-3p axis enhances the proliferation of osteosarcoma by LPAR3
Source: PeerJ. 2023 Sep 15;11:e15937. doi: 10.7717/peerj.15937 (PMC10506581; doi:10.7717/peerj.15937)
Supplement: Supplemental Information 2 [file peerj-11-15937-s002.zip › Original Figure5/B/CCK8-miRNA.xlsx]

## Sheet: Sheet1
time	sh NC			sh LPA3				Table Analyzed	Data 4
24	0.195	0.224	0.205	0.204	0.198	0.196
48	0.435	0.457	0.399	0.307	0.312	0.308		Column B	miR-141-3p inhibitor
72	0.803	0.795	0.894	0.543	0.674	0.598		vs.	vs.
								Column A	miRNA-NC
								Unpaired t test
								P value	0.0041
								P value summary	**
								Significantly different (P < 0.05)?	Yes
								One- or two-tailed P value?	Two-tailed
								t, df	t=5.905, df=4
								How big is the difference?
								Mean of column A	0.9777
								Mean of column B	1.317
								Difference between means (B - A) ± SEM	0.3393 ± 0.05746
								95% confidence interval	0.1798 to 0.4989
								R squared (eta squared)	0.8971
								F test to compare variances
								F, DFn, Dfd	1.606, 2, 2
								P value	0.7674
								P value summary	ns
								Significantly different (P < 0.05)?	No
								Data analyzed
								Sample size, column A	3
								Sample size, column B	3
