# Supplementary material for: AP003352.1/miR-141-3p axis enhances the proliferation of osteosarcoma by LPAR3
Source: PeerJ. 2023 Sep 15;11:e15937. doi: 10.7717/peerj.15937 (PMC10506581; doi:10.7717/peerj.15937)
Supplement: Supplemental Information 2 [file peerj-11-15937-s002.zip › Original Figure5/C/lncRNA/lncRNA.xlsx]

## Sheet: Sheet1
ASO-NC			ASO-AP003352.1				Table Analyzed	Data 1
202	214	198	82	76	89
							Column B	ASO-AP003352.1
							vs.	vs.
							Column A	ASO-NC
							Unpaired t test
							P value	<0.0001
							P value summary	****
							Significantly different (P < 0.05)?	Yes
							One- or two-tailed P value?	Two-tailed
							t, df	t=20.05, df=4
							How big is the difference?
							Mean of column A	204.7
							Mean of column B	82.33
							Difference between means (B - A) ± SEM	-122.3 ± 6.101
							95% confidence interval	-139.3 to -105.4
							R squared (eta squared)	0.9901
							F test to compare variances
							F, DFn, Dfd	1.638, 2, 2
							P value	0.7582
							P value summary	ns
							Significantly different (P < 0.05)?	No
							Data analyzed
							Sample size, column A	3
							Sample size, column B	3
