# Supplementary material for: AP003352.1/miR-141-3p axis enhances the proliferation of osteosarcoma by LPAR3
Source: PeerJ. 2023 Sep 15;11:e15937. doi: 10.7717/peerj.15937 (PMC10506581; doi:10.7717/peerj.15937)
Supplement: Supplemental Information 2 [file peerj-11-15937-s002.zip › Original Figure5/C/microRNA/miRNA.xlsx]

## Sheet: Sheet1
NC-inhibitor			miR-141-3p inhibitor				Table Analyzed	Data 1
98	85	84	178	198	236
							Column B	miR-141-3p inhibitor
							vs.	vs.
							Column A	NC-inhibitor
							Unpaired t test
							P value	0.0028
							P value summary	**
							Significantly different (P < 0.05)?	Yes
							One- or two-tailed P value?	Two-tailed
							t, df	t=6.535, df=4
							How big is the difference?
							Mean of column A	89
							Mean of column B	204
							Difference between means (B - A) ± SEM	115.0 ± 17.60
							95% confidence interval	66.14 to 163.9
							R squared (eta squared)	0.9144
							F test to compare variances
							F, DFn, Dfd	14.23, 2, 2
							P value	0.1313
							P value summary	ns
							Significantly different (P < 0.05)?	No
							Data analyzed
							Sample size, column A	3
							Sample size, column B	3
