# Supplementary material for: AP003352.1/miR-141-3p axis enhances the proliferation of osteosarcoma by LPAR3
Source: PeerJ. 2023 Sep 15;11:e15937. doi: 10.7717/peerj.15937 (PMC10506581; doi:10.7717/peerj.15937)
Supplement: Supplemental Information 2 [file peerj-11-15937-s002.zip › Original Figure5/C/mRNA/mRNA.xlsx]

## Sheet: Sheet1
shNC			shLPAR3				Table Analyzed	Data 1
246	238	204	56	68	59
							Column B	shLPAR3
							vs.	vs.
							Column A	shNC
							Unpaired t test
							P value	0.0002
							P value summary	***
							Significantly different (P < 0.05)?	Yes
							One- or two-tailed P value?	Two-tailed
							t, df	t=12.59, df=4
							How big is the difference?
							Mean of column A	229.3
							Mean of column B	61
							Difference between means (B - A) ± SEM	-168.3 ± 13.37
							95% confidence interval	-205.5 to -131.2
							R squared (eta squared)	0.9754
							F test to compare variances
							F, DFn, Dfd	12.75, 2, 2
							P value	0.1454
							P value summary	ns
							Significantly different (P < 0.05)?	No
							Data analyzed
							Sample size, column A	3
							Sample size, column B	3
