# Supplementary material for: AP003352.1/miR-141-3p axis enhances the proliferation of osteosarcoma by LPAR3
Source: PeerJ. 2023 Sep 15;11:e15937. doi: 10.7717/peerj.15937 (PMC10506581; doi:10.7717/peerj.15937)
Supplement: Supplemental Information 2 [file peerj-11-15937-s002.zip › Original Figure6/A/lncRNA-statistic.xlsx]

## Sheet: Sheet1
	ASO NC			ASO AP003352.1
miR-141-3p	1	1.02407	0.976493	1.90528	1.95453	1.85727
AP003352.1	1	1.02088	0.979546	0.425334	0.436051	0.41488
LPAR3	1	1.02229	0.9782	0.556068	0.575766	0.537044
Compare cell means regardless of rows and columns
Number of families	1
Number of comparisons per family	15
Alpha	0.05
Bonferroni's multiple comparisons test	Mean Diff.	95.00% CI of diff.	Significant?	Summary	Adjusted P Value
miR-141-3p:ASO NC vs. miR-141-3p:ASO AP003352.1	-0.9055	-0.9855 to -0.8255	Yes	****	<0.0001
miR-141-3p:ASO NC vs. AP003352.1:ASO NC	4.633e-05	-0.08000 to 0.08009	No	ns	>0.9999
miR-141-3p:ASO NC vs. AP003352.1:ASO AP003352.1	0.5748	0.4947 to 0.6548	Yes	****	<0.0001
miR-141-3p:ASO NC vs. LPAR3:ASO NC	2.7e-05	-0.08002 to 0.08007	No	ns	>0.9999
miR-141-3p:ASO NC vs. LPAR3:ASO AP003352.1	0.4439	0.3639 to 0.5239	Yes	****	<0.0001
miR-141-3p:ASO AP003352.1 vs. AP003352.1:ASO NC	0.9055	0.8255 to 0.9856	Yes	****	<0.0001
miR-141-3p:ASO AP003352.1 vs. AP003352.1:ASO AP003352.1	1.48	1.400 to 1.560	Yes	****	<0.0001
miR-141-3p:ASO AP003352.1 vs. LPAR3:ASO NC	0.9055	0.8255 to 0.9856	Yes	****	<0.0001
miR-141-3p:ASO AP003352.1 vs. LPAR3:ASO AP003352.1	1.349	1.269 to 1.429	Yes	****	<0.0001
AP003352.1:ASO NC vs. AP003352.1:ASO AP003352.1	0.5747	0.4947 to 0.6548	Yes	****	<0.0001
AP003352.1:ASO NC vs. LPAR3:ASO NC	-1.933e-05	-0.08006 to 0.08002	No	ns	>0.9999
AP003352.1:ASO NC vs. LPAR3:ASO AP003352.1	0.4438	0.3638 to 0.5239	Yes	****	<0.0001
AP003352.1:ASO AP003352.1 vs. LPAR3:ASO NC	-0.5747	-0.6548 to -0.4947	Yes	****	<0.0001
AP003352.1:ASO AP003352.1 vs. LPAR3:ASO AP003352.1	-0.1309	-0.2109 to -0.05083	Yes	***	0.001
LPAR3:ASO NC vs. LPAR3:ASO AP003352.1	0.4439	0.3638 to 0.5239	Yes	****	<0.0001
Test details	Mean 1	Mean 2	Mean Diff.	SE of diff.	N1	N2	t	DF
miR-141-3p:ASO NC vs. miR-141-3p:ASO AP003352.1	1	1.906	-0.9055	0.02194	3	3	41.28	12
miR-141-3p:ASO NC vs. AP003352.1:ASO NC	1	1	4.633e-05	0.02194	3	3	0.002112	12
miR-141-3p:ASO NC vs. AP003352.1:ASO AP003352.1	1	0.4254	0.5748	0.02194	3	3	26.2	12
miR-141-3p:ASO NC vs. LPAR3:ASO NC	1	1	2.7e-05	0.02194	3	3	0.001231	12
miR-141-3p:ASO NC vs. LPAR3:ASO AP003352.1	1	0.5563	0.4439	0.02194	3	3	20.24	12
miR-141-3p:ASO AP003352.1 vs. AP003352.1:ASO NC	1.906	1	0.9055	0.02194	3	3	41.28	12
miR-141-3p:ASO AP003352.1 vs. AP003352.1:ASO AP003352.1	1.906	0.4254	1.48	0.02194	3	3	67.48	12
miR-141-3p:ASO AP003352.1 vs. LPAR3:ASO NC	1.906	1	0.9055	0.02194	3	3	41.28	12
miR-141-3p:ASO AP003352.1 vs. LPAR3:ASO AP003352.1	1.906	0.5563	1.349	0.02194	3	3	61.51	12
AP003352.1:ASO NC vs. AP003352.1:ASO AP003352.1	1	0.4254	0.5747	0.02194	3	3	26.2	12
AP003352.1:ASO NC vs. LPAR3:ASO NC	1	1	-1.933e-05	0.02194	3	3	0.0008813	12
AP003352.1:ASO NC vs. LPAR3:ASO AP003352.1	1	0.5563	0.4438	0.02194	3	3	20.23	12
AP003352.1:ASO AP003352.1 vs. LPAR3:ASO NC	0.4254	1	-0.5747	0.02194	3	3	26.2	12
AP003352.1:ASO AP003352.1 vs. LPAR3:ASO AP003352.1	0.4254	0.5563	-0.1309	0.02194	3	3	5.966	12
LPAR3:ASO NC vs. LPAR3:ASO AP003352.1	1	0.5563	0.4439	0.02194	3	3	20.23	12
