# Supplementary material for: AP003352.1/miR-141-3p axis enhances the proliferation of osteosarcoma by LPAR3
Source: PeerJ. 2023 Sep 15;11:e15937. doi: 10.7717/peerj.15937 (PMC10506581; doi:10.7717/peerj.15937)
Supplement: Supplemental Information 2 [file peerj-11-15937-s002.zip › Original Figure6/B/miRNA-inhibitor-statistic.xlsx]

## Sheet: Sheet1
	NC inhibitor			miR-141-3p inhibitor
miR-141-3p	1	1.02918	0.971644	0.389582	0.403929	0.375745
AP003352.1	1	1.03113	0.969813	2.00463	2.13727	1.88021
LPAR3	1	1.02407	0.976493	1.59107	1.64538	1.53856
Compare cell means regardless of rows and columns
Number of families	1
Number of comparisons per family	15
Alpha	0.05
Bonferroni's multiple comparisons test	Mean Diff.	95.00% CI of diff.	Significant?	Summary	Adjusted P Value
miR-141-3p:NC inhibitor vs. miR-141-3p:miR-141-3p inhibitor	0.6105	0.4305 to 0.7906	Yes	****	<0.0001
miR-141-3p:NC inhibitor vs. AP003352.1:NC inhibitor	-3.767e-05	-0.1801 to 0.1800	No	ns	>0.9999
miR-141-3p:NC inhibitor vs. AP003352.1:miR-141-3p inhibitor	-1.007	-1.187 to -0.8271	Yes	****	<0.0001
miR-141-3p:NC inhibitor vs. LPAR3:NC inhibitor	8.7e-05	-0.1800 to 0.1801	No	ns	>0.9999
miR-141-3p:NC inhibitor vs. LPAR3:miR-141-3p inhibitor	-0.5914	-0.7714 to -0.4114	Yes	****	<0.0001
miR-141-3p:miR-141-3p inhibitor vs. AP003352.1:NC inhibitor	-0.6106	-0.7906 to -0.4305	Yes	****	<0.0001
miR-141-3p:miR-141-3p inhibitor vs. AP003352.1:miR-141-3p inhibitor	-1.618	-1.798 to -1.438	Yes	****	<0.0001
miR-141-3p:miR-141-3p inhibitor vs. LPAR3:NC inhibitor	-0.6104	-0.7905 to -0.4304	Yes	****	<0.0001
miR-141-3p:miR-141-3p inhibitor vs. LPAR3:miR-141-3p inhibitor	-1.202	-1.382 to -1.022	Yes	****	<0.0001
AP003352.1:NC inhibitor vs. AP003352.1:miR-141-3p inhibitor	-1.007	-1.187 to -0.8270	Yes	****	<0.0001
AP003352.1:NC inhibitor vs. LPAR3:NC inhibitor	0.0001247	-0.1799 to 0.1802	No	ns	>0.9999
AP003352.1:NC inhibitor vs. LPAR3:miR-141-3p inhibitor	-0.5914	-0.7714 to -0.4113	Yes	****	<0.0001
AP003352.1:miR-141-3p inhibitor vs. LPAR3:NC inhibitor	1.007	0.8271 to 1.187	Yes	****	<0.0001
AP003352.1:miR-141-3p inhibitor vs. LPAR3:miR-141-3p inhibitor	0.4157	0.2357 to 0.5957	Yes	****	<0.0001
LPAR3:NC inhibitor vs. LPAR3:miR-141-3p inhibitor	-0.5915	-0.7715 to -0.4114	Yes	****	<0.0001
Test details	Mean 1	Mean 2	Mean Diff.	SE of diff.	N1	N2	t	DF
miR-141-3p:NC inhibitor vs. miR-141-3p:miR-141-3p inhibitor	1	0.3898	0.6105	0.04934	3	3	12.37	12
miR-141-3p:NC inhibitor vs. AP003352.1:NC inhibitor	1	1	-3.767e-05	0.04934	3	3	0.0007634	12
miR-141-3p:NC inhibitor vs. AP003352.1:miR-141-3p inhibitor	1	2.007	-1.007	0.04934	3	3	20.41	12
miR-141-3p:NC inhibitor vs. LPAR3:NC inhibitor	1	1	8.7e-05	0.04934	3	3	0.001763	12
miR-141-3p:NC inhibitor vs. LPAR3:miR-141-3p inhibitor	1	1.592	-0.5914	0.04934	3	3	11.99	12
miR-141-3p:miR-141-3p inhibitor vs. AP003352.1:NC inhibitor	0.3898	1	-0.6106	0.04934	3	3	12.37	12
miR-141-3p:miR-141-3p inhibitor vs. AP003352.1:miR-141-3p inhibitor	0.3898	2.007	-1.618	0.04934	3	3	32.78	12
miR-141-3p:miR-141-3p inhibitor vs. LPAR3:NC inhibitor	0.3898	1	-0.6104	0.04934	3	3	12.37	12
miR-141-3p:miR-141-3p inhibitor vs. LPAR3:miR-141-3p inhibitor	0.3898	1.592	-1.202	0.04934	3	3	24.36	12
AP003352.1:NC inhibitor vs. AP003352.1:miR-141-3p inhibitor	1	2.007	-1.007	0.04934	3	3	20.41	12
AP003352.1:NC inhibitor vs. LPAR3:NC inhibitor	1	1	0.0001247	0.04934	3	3	0.002527	12
AP003352.1:NC inhibitor vs. LPAR3:miR-141-3p inhibitor	1	1.592	-0.5914	0.04934	3	3	11.99	12
AP003352.1:miR-141-3p inhibitor vs. LPAR3:NC inhibitor	2.007	1	1.007	0.04934	3	3	20.41	12
AP003352.1:miR-141-3p inhibitor vs. LPAR3:miR-141-3p inhibitor	2.007	1.592	0.4157	0.04934	3	3	8.425	12
LPAR3:NC inhibitor vs. LPAR3:miR-141-3p inhibitor	1	1.592	-0.5915	0.04934	3	3	11.99	12
