# Supplementary material for: AP003352.1/miR-141-3p axis enhances the proliferation of osteosarcoma by LPAR3
Source: PeerJ. 2023 Sep 15;11:e15937. doi: 10.7717/peerj.15937 (PMC10506581; doi:10.7717/peerj.15937)
Supplement: Supplemental Information 2 [file peerj-11-15937-s002.zip › Original Figure6/C/miRNA_mimic-statistic.xlsx]

## Sheet: Sheet1
	NC Mimic			miR-141-3p Mimic
miR-141-3p	1	1.03003	0.970845	2.03261	2.10839	1.95955
AP003352.1	1	1.04293	0.958836	0.47522	0.495653	0.455629
LPAR3	1	1.03519	0.966011	0.39685	0.407485	0.386493
Compare cell means regardless of rows and columns
Number of families	1
Number of comparisons per family	15
Alpha	0.05
Bonferroni's multiple comparisons test	Mean Diff.	95.00% CI of diff.	Significant?	Summary	Adjusted P Value
miR-141-3p:NC Mimic vs. miR-141-3p:miR-141-3p Mimic	-1.033	-1.154 to -0.9123	Yes	****	<0.0001
miR-141-3p:NC Mimic vs. AP003352.1:NC Mimic	-0.0002973	-0.1213 to 0.1207	No	ns	>0.9999
miR-141-3p:NC Mimic vs. AP003352.1:miR-141-3p Mimic	0.5248	0.4038 to 0.6458	Yes	****	<0.0001
miR-141-3p:NC Mimic vs. LPAR3:NC Mimic	-0.0001067	-0.1211 to 0.1209	No	ns	>0.9999
miR-141-3p:NC Mimic vs. LPAR3:miR-141-3p Mimic	0.6033	0.4824 to 0.7243	Yes	****	<0.0001
miR-141-3p:miR-141-3p Mimic vs. AP003352.1:NC Mimic	1.033	0.9120 to 1.154	Yes	****	<0.0001
miR-141-3p:miR-141-3p Mimic vs. AP003352.1:miR-141-3p Mimic	1.558	1.437 to 1.679	Yes	****	<0.0001
miR-141-3p:miR-141-3p Mimic vs. LPAR3:NC Mimic	1.033	0.9122 to 1.154	Yes	****	<0.0001
miR-141-3p:miR-141-3p Mimic vs. LPAR3:miR-141-3p Mimic	1.637	1.516 to 1.758	Yes	****	<0.0001
AP003352.1:NC Mimic vs. AP003352.1:miR-141-3p Mimic	0.5251	0.4041 to 0.6460	Yes	****	<0.0001
AP003352.1:NC Mimic vs. LPAR3:NC Mimic	0.0001907	-0.1208 to 0.1212	No	ns	>0.9999
AP003352.1:NC Mimic vs. LPAR3:miR-141-3p Mimic	0.6036	0.4827 to 0.7246	Yes	****	<0.0001
AP003352.1:miR-141-3p Mimic vs. LPAR3:NC Mimic	-0.5249	-0.6459 to -0.4039	Yes	****	<0.0001
AP003352.1:miR-141-3p Mimic vs. LPAR3:miR-141-3p Mimic	0.07856	-0.04240 to 0.1995	No	ns	0.5312
LPAR3:NC Mimic vs. LPAR3:miR-141-3p Mimic	0.6035	0.4825 to 0.7244	Yes	****	<0.0001
Test details	Mean 1	Mean 2	Mean Diff.	SE of diff.	N1	N2	t	DF
miR-141-3p:NC Mimic vs. miR-141-3p:miR-141-3p Mimic	1	2.034	-1.033	0.03315	3	3	31.17	12
miR-141-3p:NC Mimic vs. AP003352.1:NC Mimic	1	1.001	-0.0002973	0.03315	3	3	0.008969	12
miR-141-3p:NC Mimic vs. AP003352.1:miR-141-3p Mimic	1	0.4755	0.5248	0.03315	3	3	15.83	12
miR-141-3p:NC Mimic vs. LPAR3:NC Mimic	1	1	-0.0001067	0.03315	3	3	0.003218	12
miR-141-3p:NC Mimic vs. LPAR3:miR-141-3p Mimic	1	0.3969	0.6033	0.03315	3	3	18.2	12
miR-141-3p:miR-141-3p Mimic vs. AP003352.1:NC Mimic	2.034	1.001	1.033	0.03315	3	3	31.16	12
miR-141-3p:miR-141-3p Mimic vs. AP003352.1:miR-141-3p Mimic	2.034	0.4755	1.558	0.03315	3	3	47	12
miR-141-3p:miR-141-3p Mimic vs. LPAR3:NC Mimic	2.034	1	1.033	0.03315	3	3	31.17	12
miR-141-3p:miR-141-3p Mimic vs. LPAR3:miR-141-3p Mimic	2.034	0.3969	1.637	0.03315	3	3	49.37	12
AP003352.1:NC Mimic vs. AP003352.1:miR-141-3p Mimic	1.001	0.4755	0.5251	0.03315	3	3	15.84	12
AP003352.1:NC Mimic vs. LPAR3:NC Mimic	1.001	1	0.0001907	0.03315	3	3	0.005752	12
AP003352.1:NC Mimic vs. LPAR3:miR-141-3p Mimic	1.001	0.3969	0.6036	0.03315	3	3	18.21	12
AP003352.1:miR-141-3p Mimic vs. LPAR3:NC Mimic	0.4755	1	-0.5249	0.03315	3	3	15.83	12
AP003352.1:miR-141-3p Mimic vs. LPAR3:miR-141-3p Mimic	0.4755	0.3969	0.07856	0.03315	3	3	2.37	12
LPAR3:NC Mimic vs. LPAR3:miR-141-3p Mimic	1	0.3969	0.6035	0.03315	3	3	18.2	12
