# Supplementary material for: AP003352.1/miR-141-3p axis enhances the proliferation of osteosarcoma by LPAR3
Source: PeerJ. 2023 Sep 15;11:e15937. doi: 10.7717/peerj.15937 (PMC10506581; doi:10.7717/peerj.15937)
Supplement: Supplemental Information 2 [file peerj-11-15937-s002.zip › Original Figure7/B/miRNA_mimic.xlsx]

## Sheet: Sheet1
	NC Mimic			miR-141-3p Mimic
AP003352.1-WT	545.727	574.444	694.737	171	196.364	225.2
AP003352.1-Mut	632.692	595.833	654.545	579.31	557.143	512.857
Compare cell means regardless of rows and columns
Number of families	1
Number of comparisons per family	6
Alpha	0.05
Bonferroni's multiple comparisons test	Mean Diff.	95.00% CI of diff.	Significant?	Summary	Adjusted P Value
AP003352.1-WT:NC Mimic vs. AP003352.1-WT:miR-141-3p Mimic	407.4	272.6 to 542.3	Yes	****	<0.0001
AP003352.1-WT:NC Mimic vs. AP003352.1-Mut:NC Mimic	-22.72	-157.5 to 112.1	No	ns	>0.9999
AP003352.1-WT:NC Mimic vs. AP003352.1-Mut:miR-141-3p Mimic	55.2	-79.62 to 190.0	No	ns	>0.9999
AP003352.1-WT:miR-141-3p Mimic vs. AP003352.1-Mut:NC Mimic	-430.2	-565.0 to -295.4	Yes	****	<0.0001
AP003352.1-WT:miR-141-3p Mimic vs. AP003352.1-Mut:miR-141-3p Mimic	-352.2	-487.1 to -217.4	Yes	***	0.0001
AP003352.1-Mut:NC Mimic vs. AP003352.1-Mut:miR-141-3p Mimic	77.92	-56.89 to 212.7	No	ns	0.4751
Test details	Mean 1	Mean 2	Mean Diff.	SE of diff.	N1	N2	t	DF
AP003352.1-WT:NC Mimic vs. AP003352.1-WT:miR-141-3p Mimic	605	197.5	407.4	38.75	3	3	10.51	8
AP003352.1-WT:NC Mimic vs. AP003352.1-Mut:NC Mimic	605	627.7	-22.72	38.75	3	3	0.5863	8
AP003352.1-WT:NC Mimic vs. AP003352.1-Mut:miR-141-3p Mimic	605	549.8	55.2	38.75	3	3	1.424	8
AP003352.1-WT:miR-141-3p Mimic vs. AP003352.1-Mut:NC Mimic	197.5	627.7	-430.2	38.75	3	3	11.1	8
AP003352.1-WT:miR-141-3p Mimic vs. AP003352.1-Mut:miR-141-3p Mimic	197.5	549.8	-352.2	38.75	3	3	9.09	8
AP003352.1-Mut:NC Mimic vs. AP003352.1-Mut:miR-141-3p Mimic	627.7	549.8	77.92	38.75	3	3	2.011	8
