# Supplementary material for: AP003352.1/miR-141-3p axis enhances the proliferation of osteosarcoma by LPAR3
Source: PeerJ. 2023 Sep 15;11:e15937. doi: 10.7717/peerj.15937 (PMC10506581; doi:10.7717/peerj.15937)
Supplement: Supplemental Information 2 [file peerj-11-15937-s002.zip › Original Figure7/C/CCK8-miRNA_aso-AP003352.1.xlsx]

## Sheet: Sheet1
	ASO NC			ASO AP003352.1
miR-141-3p-mimic NC	0.984	1.114	1.125	0.684	0.674	0.704
miR-141-3p-mimic	0.598	0.603	0.587	0.524	0.546	0.518
Compare cell means regardless of rows and columns
Number of families	1
Number of comparisons per family	6
Alpha	0.05
Bonferroni's multiple comparisons test	Mean Diff.	95.00% CI of diff.	Significant?	Summary	Adjusted P Value
miR-141-3p-mimic NC:ASO NC vs. miR-141-3p-mimic NC:ASO AP003352.1	0.387	0.2710 to 0.5030	Yes	****	<0.0001
miR-141-3p-mimic NC:ASO NC vs. miR-141-3p-mimic:ASO NC	0.4783	0.3624 to 0.5943	Yes	****	<0.0001
miR-141-3p-mimic NC:ASO NC vs. miR-141-3p-mimic:ASO AP003352.1	0.545	0.4290 to 0.6610	Yes	****	<0.0001
miR-141-3p-mimic NC:ASO AP003352.1 vs. miR-141-3p-mimic:ASO NC	0.09133	-0.02464 to 0.2073	No	ns	0.1528
miR-141-3p-mimic NC:ASO AP003352.1 vs. miR-141-3p-mimic:ASO AP003352.1	0.158	0.04203 to 0.2740	Yes	**	0.0088
miR-141-3p-mimic:ASO NC vs. miR-141-3p-mimic:ASO AP003352.1	0.06667	-0.04931 to 0.1826	No	ns	0.4832
Test details	Mean 1	Mean 2	Mean Diff.	SE of diff.	N1	N2	t	DF
miR-141-3p-mimic NC:ASO NC vs. miR-141-3p-mimic NC:ASO AP003352.1	1.074	0.6873	0.387	0.03334	3	3	11.61	8
miR-141-3p-mimic NC:ASO NC vs. miR-141-3p-mimic:ASO NC	1.074	0.596	0.4783	0.03334	3	3	14.35	8
miR-141-3p-mimic NC:ASO NC vs. miR-141-3p-mimic:ASO AP003352.1	1.074	0.5293	0.545	0.03334	3	3	16.35	8
miR-141-3p-mimic NC:ASO AP003352.1 vs. miR-141-3p-mimic:ASO NC	0.6873	0.596	0.09133	0.03334	3	3	2.74	8
miR-141-3p-mimic NC:ASO AP003352.1 vs. miR-141-3p-mimic:ASO AP003352.1	0.6873	0.5293	0.158	0.03334	3	3	4.74	8
miR-141-3p-mimic:ASO NC vs. miR-141-3p-mimic:ASO AP003352.1	0.596	0.5293	0.06667	0.03334	3	3	2	8
