# Supplementary material for: AP003352.1/miR-141-3p axis enhances the proliferation of osteosarcoma by LPAR3
Source: PeerJ. 2023 Sep 15;11:e15937. doi: 10.7717/peerj.15937 (PMC10506581; doi:10.7717/peerj.15937)
Supplement: Supplemental Information 2 [file peerj-11-15937-s002.zip › Original Figure7/D/rescue/U2OS.xlsx]

## Sheet: Sheet1
	ASO NC			ASO AP003352.1
miR-141-3p-mimic NC	168	179	188	107	124	135
miR-141-3p-mimic	98	84	89	78	82	76
Compare cell means regardless of rows and columns
Number of families	1
Number of comparisons per family	6
Alpha	0.05
Bonferroni's multiple comparisons test	Mean Diff.	95.00% CI of diff.	Significant?	Summary	Adjusted P Value
miR-141-3p-mimic NC:ASO NC vs. miR-141-3p-mimic NC:ASO AP003352.1	56.33	29.42 to 83.24	Yes	***	0.0005
miR-141-3p-mimic NC:ASO NC vs. miR-141-3p-mimic:ASO NC	88	61.09 to 114.9	Yes	****	<0.0001
miR-141-3p-mimic NC:ASO NC vs. miR-141-3p-mimic:ASO AP003352.1	99.67	72.76 to 126.6	Yes	****	<0.0001
miR-141-3p-mimic NC:ASO AP003352.1 vs. miR-141-3p-mimic:ASO NC	31.67	4.757 to 58.58	Yes	*	0.0208
miR-141-3p-mimic NC:ASO AP003352.1 vs. miR-141-3p-mimic:ASO AP003352.1	43.33	16.42 to 70.24	Yes	**	0.0031
miR-141-3p-mimic:ASO NC vs. miR-141-3p-mimic:ASO AP003352.1	11.67	-15.24 to 38.58	No	ns	>0.9999
Test details	Mean 1	Mean 2	Mean Diff.	SE of diff.	N1	N2	t	DF
miR-141-3p-mimic NC:ASO NC vs. miR-141-3p-mimic NC:ASO AP003352.1	178.3	122	56.33	7.735	3	3	7.283	8
miR-141-3p-mimic NC:ASO NC vs. miR-141-3p-mimic:ASO NC	178.3	90.33	88	7.735	3	3	11.38	8
miR-141-3p-mimic NC:ASO NC vs. miR-141-3p-mimic:ASO AP003352.1	178.3	78.67	99.67	7.735	3	3	12.88	8
miR-141-3p-mimic NC:ASO AP003352.1 vs. miR-141-3p-mimic:ASO NC	122	90.33	31.67	7.735	3	3	4.094	8
miR-141-3p-mimic NC:ASO AP003352.1 vs. miR-141-3p-mimic:ASO AP003352.1	122	78.67	43.33	7.735	3	3	5.602	8
miR-141-3p-mimic:ASO NC vs. miR-141-3p-mimic:ASO AP003352.1	90.33	78.67	11.67	7.735	3	3	1.508	8
